# Supplementary material for: Diffusion-Weighted Whole-Body Magnetic Resonance Imaging with Background Body Signal Suppression for Differentiating Infectious from Non-Infectious Aortitis
Source: Diagnostics (Basel). 2026 Jan 10;16(2):225. doi: 10.3390/diagnostics16020225 (PMC12839786; doi:10.3390/diagnostics16020225)
Supplement: Supplementary file 1 [file diagnostics-16-00225-s001.zip]

Archive with 1 entries (1 files):
- diagnostics-4036612-supplementary.pdf
